# Supplementary material for: Combining genetic markers with stable isotopes in otoliths reveals complexity in the stock structure of Atlantic bluefin tuna (Thunnus thynnus)
Source: Sci Rep. 2020 Sep 7;10:14675. doi: 10.1038/s41598-020-71355-6 (PMC7477220; doi:10.1038/s41598-020-71355-6)
Supplement: Supplementary file 2 — Supplementary Table S1. [file 41598_2020_71355_MOESM2_ESM.csv]

Combining genetic markers with stable isotopes in otoliths reveals complexity in the stock structure of Atlantic bluefin tuna (Thunnus thynnus)
Deirdre Brophy1*, Naiara Rodr�guez-Ezpeleta2, Igaratza Fraile2 Haritz Arrizabalaga2
1 Marine and Freshwater Research Centre, Galway Mayo Institute of Technology, Dublin road, Galway, Ireland, H91 T8NW
2AZTI, Marine Research Division, Txatxarramendi ugartea z/g, Sukarrieta 48395 Bizkaia, Spain
*Corresponding author: deirdre.brophy@gmit.ie
sample.id	population	d13C	d18O
TAX-BA-L-105	Med	-7.51	-0.4
TAX-BA-L-106	Med	-7.69	-0.7
TAX-BA-L-107	Med	-7.52	-0.88
TAX-BA-L-13	Med	-7.69	-0.81
TAX-BA-L-156	Med	-8.03	-0.69
TAX-BA-L-157	Med	-7.65	-0.91
TAX-BA-L-16	Med	-8.2	-0.96
TAX-BA-L-160	Med	-6.88	-1.2
TAX-BA-L-17	Med	-8.84	-1.18
TAX-BA-L-21	Med	-8.38	-0.56
TAX-BA-L-26	Med	-7.62	-0.88
TAX-BA-L-35	Med	-7.95	-1.02
TAX-BA-L-39	Med	-7.5	-0.66
TAX-BA-L-57	Med	-8.22	-0.5
TAX-BA-L-66	Med	-7.57	-0.78
TAX-BA-L-67	Med	-7.81	-0.72
TAX-BA-L-68	Med	-7.32	-1.06
TAX-BA-L-69	Med	-8.29	-0.59
TAX-BA-L-73	Med	-7.88	-0.99
TAX-BA-L-74	Med	-7.95	-0.96
TAX-BA-L-80	Med	-7.75	-0.8
TAX-BA-L-81	Med	-8.34	-0.79
TAX-BA-L-83	Med	-7.69	-1.03
TAX-BA-L-87	Med	-7.64	-1.1
TAX-BA-L-90	Med	-8.57	-0.81
TAX-BA-L-91	Med	-7.71	-0.83
TAX-BA-L-93	Med	-7.3	-0.85
TAX-BA-L-95	Med	-8.28	-0.64
TAX-BA-L-96	Med	-7.95	-0.73
AZTI-BA-L-1	Med	-7.97	-0.63
AZTI-BA-L-2	Med	-7.78	-0.69
AZTI-BA-L-3	Med	-7.72	-0.27
AZTI-BA-L-4	Med	-7.67	-0.43
AZTI-BA-M-1	Med	-7.89	-0.54
AZTI-BA-M-2	Med	-8.63	-0.71
NOAA-GM-L-103	GOM	-8.041712989	-1.759653005
NOAA-GM-L-104	GOM	-8.563668428	-1.178175293
NOAA-GM-L-105	GOM	-8.176128651	-1.45586433
NOAA-GM-L-111	GOM	-8.358054276	-1.584852739
NOAA-GM-L-123	GOM	-7.967299511	-1.618169315
NOAA-GM-L-124	GOM	-8.942843774	-1.556695044
NOAA-GM-L-128	GOM	-8.475260573	-1.885077266
NOAA-GM-L-13	GOM	-9.042668163	-1.535191653
NOAA-GM-L-132	GOM	-8.625759387	-1.54122822
NOAA-GM-L-135	GOM	-8.826286941	-1.68304042
NOAA-GM-L-136	GOM	-8.920887344	-1.568341562
NOAA-GM-L-137	GOM	-9.391630682	-1.87695831
NOAA-GM-L-14	GOM	-7.753955088	-1.249280993
NOAA-GM-L-141	GOM	-8.896231473	-1.712819371
NOAA-GM-L-142	GOM	-8.334056204	-1.477875564
NOAA-GM-L-145	GOM	-8.647303495	-1.758799984
NOAA-GM-L-149	GOM	-8.24210021	-1.696058805
NOAA-GM-L-150	GOM	-8.32130185	-1.713278243
NOAA-GM-L-162	GOM	-7.735711804	-1.657927569
NOAA-GM-L-163	GOM	-8.475377519	-1.591940336
NOAA-GM-L-172	GOM	-8.211171003	-1.11579769
NOAA-GM-L-177	GOM	-7.807832275	-1.517818551
NOAA-GM-L-178	GOM	-7.102731973	-0.910702305
NOAA-GM-L-22	GOM	-8.500259899	-1.545790405
NOAA-GM-L-24	GOM	-9.149442221	-1.71023505
NOAA-GM-L-3	GOM	-8.775082165	-1.11276358
NOAA-GM-L-36	GOM	-8.264238355	-1.729873556
NOAA-GM-L-38	GOM	-8.489889495	-0.876482918
NOAA-GM-L-4	GOM	-8.331425852	-1.214514908
NOAA-GM-L-42	GOM	-8.734625756	-1.791803498
NOAA-GM-L-45	GOM	-7.988552913	-1.422276887
NOAA-GM-L-48	GOM	-8.647455496	-1.584435548
NOAA-GM-L-49	GOM	-8.04465883	-1.498934745
NOAA-GM-L-50	GOM	-8.271257804	-0.590451623
NOAA-GM-L-55	GOM	-8.291421982	-1.506447178
NOAA-GM-L-8	GOM	-8.646150169	-1.36491038
NOAA-GM-L-82	GOM	-7.906618041	-1.541711907
NOAA-GM-L-83	GOM	-8.640851666	-1.997689995
NOAA-GM-L-84	GOM	-9.121708615	-1.748089526
NOAA-GM-L-85	GOM	-8.465382817	-1.731202922
NOAA-GM-L-86	GOM	-8.517304181	-1.481383542
NOAA-GM-L-88	GOM	-8.484910963	-1.38347289
NOAA-GM-L-89	GOM	-7.808985226	-1.201766168
NOAA-GM-L-90	GOM	-8.631106341	-1.683668948
NOAA-GM-L-92	GOM	-8.371582844	-1.292380347
09BFT27-01_10x.txt	GOM	-7.607741408	-1.504525206
09BFT012-02_10x.txt	GOM	-9.043985052	-2.098283788
09BFT43-01_7.5x.txt	GOM	-8.24711902	-1.401247356
09BFT47_01_10x.txt	GOM	-9.062874829	-1.700635807
09BFT22-04_10x.txt	GOM	-7.225877791	-1.767351209
09BFT44-03_10x.txt	GOM	-7.706594686	-1.820892462
09BFT013-03_10x.txt	GOM	-9.369327291	-1.739772923
09BFT21-05_10x.txt	GOM	-9.396463048	-1.605107149
09BFT45-02_10x.txt	GOM	-7.873378894	-1.641013097
09BFT23-06_10x.txt	GOM	-8.570953918	-1.301227742
09BFT011-04_10x.txt	GOM	-8.132227333	-1.956191291
09BFT26-02_10x.txt	GOM	-8.845663108	-1.172595802
09BFT16-01_10x.txt	GOM	-8.199453986	-0.944079589
09BFT51-02_10x.txt	GOM	-8.850046559	-2.219282229
09BFT64-02_10x.txt	GOM	-8.348620388	-1.744007024
09BFT67-06_10x.txt	GOM	-8.793487266	-1.351381845
09BFT33-02_10x.txt	GOM	-8.647008312	-1.590704447
09BFT66-07_10x-1.txt	GOM	-7.846236235	-1.038291201
09BFT66-08_10x.txt	GOM	-8.907621734	-2.168828401
09BFT15-04_10x.txt	GOM	-8.612268387	-1.480079156
09BFT42-02_10x.txt	GOM	-7.625717488	-2.161607691
09BFT03-03_7.5x.txt	GOM	-8.794746661	-1.386592035
09BFT50-05_10x.txt	GOM	-8.309103168	-1.571275248
09BFT07-01_10x.txt	GOM	-7.84982359	-1.272218978
09BFT97-01_10x.txt	GOM	-8.679364738	-2.301766757
09BFT04-04_10x.txt	GOM	-8.682625639	-1.604233708
09BFT30-01_10x.txt	GOM	-8.09034653	-0.697063605
09BFT54-02_10x.txt	GOM	-8.654082896	-1.213775112
09BFT37-03_10x.txt	GOM	-8.40791153	-1.398150806
09BFT65-09_10x.txt	GOM	-8.423446484	-1.455272675
09BFT09-02_10x.txt	GOM	-8.713272328	-1.167403725
09BFT09-04_10x.txt	GOM	-8.306325603	-1.696745802
09BFT78-01_10x.txt	GOM	-9.350786706	-1.168079031
09BFT95-1_10x.txt	GOM	-8.621393847	-2.011632784
09BFT83-03_7.5x.txt	GOM	-9.066147073	-1.921350885
09BFT83-4_10x.txt	GOM	-9.361897024	-2.003303149
09BFT88_01_10x.txt	GOM	-7.796376426	-1.567320487
09BFT91-2_10x.txt	GOM	-7.747209238	-1.481814533
09BFT96-2_10x.txt	GOM	-8.536692386	-1.867711189
09BFT84-02_10x.txt	GOM	-8.148865473	-2.068613058
09BFT84-1_10x.txt	GOM	-8.537947887	-1.510849062
09BFT87-4_10x.txt	GOM	-8.297260622	-1.437678827
09BFT92-02_7.5x.txt	GOM	-7.617121311	-1.263567422
09BFT69-01_7.5x.txt	GOM	-8.423879577	-1.568582718
10BFT22-04_10x.txt	GOM	-8.425684395	-1.715666618
12BFT011_2_10X.txt	GOM	-9.144760132	-0.922418638
12BFT194_1_10X.txt	GOM	-8.481595934	-1.608121531
13BFT038_2_10X.txt	GOM	-7.985348186	-1.806073976
2014BFT_135_1_7.5X.txt	GOM	-8.017850537	-1.307439284
ISTA-LS-L-159	Med	-7.51	-0.3
ISTA-LS-L-161	Med	-7.58	-0.24
ISTA-LS-L-163	Med	-7.57	-0.3
ISTA-LS-L-168	Med	-7.51	-0.35
ISTA-LS-L-173	Med	-7.92	-0.24
ISTA-LS-L-175	Med	-7.77	-0.45
ISTA-LS-L-176	Med	-7.09	-0.25
ISTA-LS-L-177	Med	-7.75	-0.34
ISTA-LS-L-179	Med	-7.62	-0.33
ISTA-LS-L-180	Med	-8.35	-0.64
ISTA-LS-L-181	Med	-8.07	-0.44
ISTA-LS-L-183	Med	-7.75	-0.48
ISTA-LS-L-185	Med	-7.9	-0.43
ISTA-LS-L-186	Med	-8.34	-0.66
ISTA-LS-L-187	Med	-7.92	-0.77
ISTA-LS-L-188	Med	-7.53	-0.75
ISTA-LS-L-189	Med	-7.31	-0.36
ISTA-LS-L-191	Med	-8.94	-1.09
ISTA-LS-L-192	Med	-7.72	-0.75
ISTA-LS-L-194	Med	-7.71	-1.03
ISTA-LS-L-196	Med	-7.72	-0.49
ISTA-LS-L-197	Med	-7.66	-0.65
ISTA-LS-L-198	Med	-7.52	-0.32
ISTA-LS-L-202	Med	-7.87	-0.66
UNIC-SA-L-101	Med	-8.22	-0.59
ISTA-LS-L-21	Med	-8	-1
ISTA-LS-L-22	Med	-8.28	-0.91
ISTA-LS-L-26	Med	-8.58	-1.38
ISTA-LS-L-27	Med	-8.33	-0.88
ISTA-LS-L-28	Med	-7.97	-0.84
ISTA-LS-L-31	Med	-8.19	-1.25
ISTA-LS-L-36	Med	-9	-1.18
ISTA-LS-L-37	Med	-7.96	-1.04
ISTA-LS-L-38	Med	-8.2	-1.18
ISTA-LS-L-4	Med	-8.09	-0.93
ISTA-LS-L-40	Med	-8.74	-0.98
ISTA-LS-L-47	Med	-8.42	-0.92
ISTA-LS-L-51	Med	-8.29	-1.24
ISTA-LS-L-52	Med	-8.28	-0.89
ISTA-LS-L-53	Med	-8.04	-1.13
ISTA-LS-L-54	Med	-8.15	-0.65
ISTA-LS-L-55	Med	-8.38	-0.87
ISTA-LS-L-56	Med	-8.04	-0.96
ISTA-LS-L-57	Med	-8.61	-1.18
ISTA-LS-L-58	Med	-8.53	-0.81
ISTA-LS-L-59	Med	-8.33	-1.05
ISTA-LS-L-60	Med	-8.02	-0.74
ISTA-LS-L-61	Med	-9.26	-1.1
ISTA-LS-L-62	Med	-8.16	-0.73
ISTA-LS-L-64	Med	-8.83	-1.13
ISTA-LS-L-65	Med	-8.47	-0.87
ISTA-LS-L-66	Med	-8.41	-0.68
ISTA-LS-L-67	Med	-8	-0.7
ISTA-LS-L-68	Med	-7.87	-1.19
ISTA-LS-L-69	Med	-8.07	-0.88
ISTA-LS-L-70	Med	-8.42	-0.72
ISTA-LS-L-71	Med	-8.59	-0.35
ISTA-LS-L-72	Med	-8.7	-0.4
ISTA-LS-L-73	Med	-8.75	-0.52
ISTA-LS-L-74	Med	-8.54	-0.63
ISTA-LS-L-75	Med	-8.42	-0.41
ISTA-LS-L-76	Med	-8.4	-1
ISTA-LS-L-77	Med	-8.3	-0.46
ISTA-LS-L-78	Med	-7.8	-0.63
ISTA-LS-L-79	Med	-8.41	-0.44
ISTA-LS-L-80	Med	-8.68	-0.78
ISTA-LS-L-81	Med	-8.06	-0.39
ISTA-LS-L-82	Med	-8.02	-0.44
ISTA-LS-L-83	Med	-8.63	-0.65
ISTA-LS-L-84	Med	-8.57	-0.48
ISTA-LS-L-85	Med	-9.17	-0.73
ISTA-LS-L-86	Med	-8.52	-0.74
ISTA-LS-L-87	Med	-8.22	-0.51
FMAP-MA-L-100	Med	-7.68	-0.8
FMAP-MA-L-101	Med	-7.2	-0.77
FMAP-MA-L-102	Med	-8.75	-0.94
FMAP-MA-L-103	Med	-8.32	-0.8
FMAP-MA-L-104	Med	-8.12	-0.76
FMAP-MA-L-105	Med	-7.77	-0.81
FMAP-MA-L-106	Med	-7.77	-0.86
FMAP-MA-L-108	Med	-7.79	-0.81
FMAP-MA-L-109	Med	-7.27	-0.97
FMAP-MA-L-110	Med	-7.9	-0.95
FMAP-MA-L-111	Med	-7.59	-0.56
FMAP-MA-L-113	Med	-8.03	-0.73
FMAP-MA-L-114	Med	-7.25	-0.72
FMAP-MA-L-115	Med	-7.85	-0.64
FMAP-MA-L-116	Med	-7.9	-0.93
FMAP-MA-L-117	Med	-8	-0.51
FMAP-MA-L-118	Med	-7.35	-0.58
FMAP-MA-L-119	Med	-8.7	-0.89
FMAP-MA-L-120	Med	-7.6	-0.69
FMAP-MA-L-121	Med	-8.18	-0.52
FMAP-MA-L-122	Med	-8.21	-0.69
FMAP-MA-L-123	Med	-8.02	-0.76
FMAP-MA-L-124	Med	-8.84	-1.19
FMAP-MA-L-125	Med	-8.02	-1
FMAP-MA-L-127	Med	-8.31	-0.8
FMAP-MA-L-128	Med	-7.67	-0.83
FMAP-MA-L-129	Med	-8.06	-0.91
FMAP-MA-L-130	Med	-7.68	-0.67
FMAP-MA-L-131	Med	-8.42	-0.88
FMAP-MA-L-132	Med	-7.85	-0.78
FMAP-MA-L-133	Med	-7.3	-0.63
FMAP-MA-L-134	Med	-7.54	-0.76
FMAP-MA-L-135	Med	-8.22	-0.73
FMAP-MA-L-136	Med	-8.33	-0.59
FMAP-MA-L-137	Med	-7.89	-0.88
FMAP-MA-L-138	Med	-7.55	-0.81
FMAP-MA-L-140	Med	-8.25	-0.79
FMAP-MA-L-141	Med	-7.62	-0.41
FMAP-MA-L-142	Med	-7.5	-0.64
FMAP-MA-L-143	Med	-8.6	-0.99
FMAP-MA-L-144	Med	-8.41	-0.99
FMAP-MA-L-146	Med	-7.99	-0.89
FMAP-MA-L-147	Med	-9	-0.77
FMAP-MA-L-148	Med	-8.22	-0.56
FMAP-MA-L-149	Med	-8.57	-0.72
FMAP-MA-L-150	Med	-8.09	-1.06
FMAP-MA-L-151	Med	-7.53	-0.55
FMAP-MA-L-152	Med	-8.06	-0.55
FMAP-MA-L-153	Med	-7.88	-0.73
FMAP-MA-L-154	Med	-7.82	-0.82
FMAP-MA-L-155	Med	-8.35	-0.74
FMAP-MA-L-156	Med	-7.77	-0.36
FMAP-MA-L-157	Med	-7.58	-0.34
FMAP-MA-L-158	Med	-7.88	-0.48
FMAP-MA-L-159	Med	-8.44	-0.57
FMAP-MA-L-161	Med	-8.52	-0.92
FMAP-MA-L-162	Med	-7.93	-0.59
FMAP-MA-L-163	Med	-8.43	-0.88
FMAP-MA-L-164	Med	-8.03	-0.77
FMAP-MA-L-165	Med	-8.27	-0.67
FMAP-MA-L-166	Med	-8.37	-0.62
FMAP-MA-L-167	Med	-7.86	-0.62
FMAP-MA-L-169	Med	-7.55	-0.74
FMAP-MA-L-52	Med	-8.23	-0.56
FMAP-MA-L-56	Med	-7.99	-0.55
FMAP-MA-L-58	Med	-7.12	-0.45
FMAP-MA-L-61	Med	-7.68	-0.86
FMAP-MA-L-99	Med	-7.86	-0.93
FMAP-SY-L-148	Med	-7.78	-0.37
FMAP-MA-L-1	Med	-8.67	-0.51
FMAP-MA-L-11	Med	-8.67	-0.99
FMAP-MA-L-12	Med	-9.18	-0.83
FMAP-MA-L-13	Med	-8.1	-0.67
FMAP-MA-L-14	Med	-8.34	-0.5
FMAP-MA-L-15	Med	-8.47	-0.8
FMAP-MA-L-16	Med	-8.61	-0.75
FMAP-MA-L-17	Med	-8.23	-0.58
FMAP-MA-L-18	Med	-9.4	-0.51
FMAP-MA-L-19	Med	-8.74	-0.46
FMAP-MA-L-20	Med	-8.7	-0.6
FMAP-MA-L-21	Med	-8.69	-1.09
FMAP-MA-L-22	Med	-9.71	-1.27
FMAP-MA-L-23	Med	-8.62	-0.78
FMAP-MA-L-24	Med	-9.09	-0.91
FMAP-MA-L-25	Med	-8.49	-0.67
FMAP-MA-L-26	Med	-8.8	-0.78
FMAP-MA-L-27	Med	-8.6	-0.8
FMAP-MA-L-28	Med	-9.14	-0.85
FMAP-MA-L-30	Med	-9.09	-1.13
FMAP-MA-L-31	Med	-8.22	-0.72
FMAP-MA-L-32	Med	-9.02	-0.93
FMAP-MA-L-33	Med	-9.49	-0.9
FMAP-MA-L-34	Med	-9.9	-1.16
FMAP-MA-L-35	Med	-9.22	-0.83
FMAP-MA-L-36	Med	-9.06	-0.96
FMAP-MA-L-37	Med	-8.7	-0.93
FMAP-MA-L-39	Med	-8.64	-0.85
FMAP-MA-L-40	Med	-8.96	-0.83
FMAP-MA-L-41	Med	-8.09	-0.78
FMAP-MA-L-43	Med	-9.01	-0.89
FMAP-MA-L-44	Med	-8.68	-0.61
FMAP-MA-L-45	Med	-9.08	-0.67
FMAP-MA-L-46	Med	-8.48	-0.27
FMAP-MA-L-47	Med	-8.78	-0.74
FMAP-MA-L-48	Med	-9.05	-0.63
FMAP-MA-L-50	Med	-9.12	-0.74
FMAP-MA-L-51	Med	-8.87	-0.83
FMAP-MA-L-53	Med	-8.83	-0.53
FMAP-MA-L-54	Med	-8.69	-0.68
FMAP-MA-L-55	Med	-8.5	-0.6
FMAP-MA-L-57	Med	-8.2	-0.95
FMAP-MA-L-59	Med	-7.79	-0.5
FMAP-MA-L-6	Med	-8.56	-0.71
FMAP-MA-L-60	Med	-8.6	-0.96
FMAP-MA-L-62	Med	-9.45	-0.91
FMAP-MA-L-63	Med	-8.71	-0.8
FMAP-MA-L-64	Med	-8.42	-0.8
FMAP-MA-L-65	Med	-7.85	-0.92
FMAP-MA-L-66	Med	-9.11	-0.76
FMAP-MA-L-67	Med	-8.68	-0.62
FMAP-MA-L-68	Med	-8.14	-0.72
FMAP-MA-L-69	Med	-8.31	-0.59
FMAP-MA-L-7	Med	-8.53	-0.47
FMAP-MA-L-70	Med	-8.14	-0.81
FMAP-MA-L-79	Med	-8.34	-0.68
FMAP-MA-L-8	Med	-8.54	-0.85
FMAP-MA-L-9	Med	-8.52	-0.8
FMAP-MA-M-1	Med	-8.86	-0.29
FMAP-MA-M-10	Med	-8.95	-0.65
FMAP-MA-M-11	Med	-9.03	-0.55
FMAP-MA-M-12	Med	-9.06	-0.73
FMAP-MA-M-13	Med	-8.77	-0.55
FMAP-MA-M-15	Med	-9.28	-0.6
FMAP-MA-M-17	Med	-9.42	-0.7
FMAP-MA-M-18	Med	-8.17	-0.68
FMAP-MA-M-19	Med	-8.53	-0.39
FMAP-MA-M-2	Med	-8.64	-0.39
FMAP-MA-M-20	Med	-9.47	-0.69
FMAP-MA-M-21	Med	-9.18	-0.77
FMAP-MA-M-22	Med	-7.92	-0.24
FMAP-MA-M-4	Med	-9.26	-0.68
FMAP-MA-M-5	Med	-9.28	-0.94
FMAP-MA-M-6	Med	-8.34	-0.48
FMAP-MA-M-7	Med	-9.59	-0.73
FMAP-MA-M-8	Med	-8.94	-0.59
UNIC-SA-L-140	Med	-9.12	-0.8
UNIC-SA-L-67	Med	-7.44	-0.77
UNIC-SA-L-69	Med	-7.04	-0.58
UNIC-SA-L-72	Med	-8.23	-0.98
UNIC-SA-L-73	Med	-9.03	-0.9
UNIC-SA-L-76	Med	-7.45	-1.04
UNIC-SA-L-79	Med	-7.6	-1.13
UNIC-SA-L-83	Med	-8.01	-0.82
UNIC-SA-L-86	Med	-7.39	-0.64
UNIC-SA-L-88	Med	-7.98	-0.57
UNIC-SA-L-89	Med	-7.9	-0.56
UNIC-SA-L-92	Med	-7.64	-0.43
UNIC-SA-L-93	Med	-7.78	-0.71
UNIC-SA-L-96	Med	-7.9	-0.64
UNIC-SA-L-97	Med	-7.94	-0.48
UNIM-TY-L-2	Med	-8.62	-0.87
UNIC-SA-L-41	Med	-8.95	-0.56
UNIC-SA-L-43	Med	-9.52	-0.75
UNIC-SA-L-45	Med	-9.49	-0.49
UNIC-SA-L-46	Med	-8.73	-0.41
UNIC-SA-L-49	Med	-8.41	-0.87
UNIC-SA-L-61	Med	-8.46	-0.3
UNIC-SA-L-62	Med	-8.13	-0.32
UNIC-SA-L-63	Med	-8.29	-0.64
UNIC-SA-L-64	Med	-8.11	-0.23
UNIC-SA-L-65	Med	-7.55	-0.74
UNIC-SA-M-117	Med	-7.58	-0.24
FMAP-SY-L-150	Med	-8.67	-0.56
FMAP-SY-L-153	Med	-8.04	-0.92
FMAP-SY-L-156	Med	-8.46	-0.6
FMAP-SY-L-158	Med	-8.24	-0.52
FMAP-SY-L-159	Med	-8.38	-0.53
FMAP-SY-L-160	Med	-7.76	-0.41
FMAP-SY-L-161	Med	-8.56	-0.77
FMAP-SY-L-162	Med	-8.93	-0.67
FMAP-SY-L-163	Med	-8.08	-0.27
FMAP-SY-L-164	Med	-7.99	-0.46
ISTA-LS-L-158	Med	-7.3	-0.31
TAX-BA-L-3	Med	-7.72	-0.65
AZTI-TY-L-1	Med	-7.52	-0.39
AZTI-TY-L-2	Med	-7.9	-0.51
AZTI-TY-L-3	Med	-8.03	-0.21
AZTI-TY-M-1	Med	-8.65	-0.39
AZTI-TY-M-2	Med	-8.81	-0.54
AZTI-TY-M-3	Med	-9.22	-0.81
