# Supplementary material for: Combining genetic markers with stable isotopes in otoliths reveals complexity in the stock structure of Atlantic bluefin tuna (Thunnus thynnus)
Source: Sci Rep. 2020 Sep 7;10:14675. doi: 10.1038/s41598-020-71355-6 (PMC7477220; doi:10.1038/s41598-020-71355-6)
Supplement: Supplementary file 3 — Supplementary Table S2. [file 41598_2020_71355_MOESM3_ESM.csv]

Combining genetic markers with stable isotopes in otoliths reveals complexity in the stock structure of Atlantic bluefin tuna (Thunnus thynnus)
Deirdre Brophy1*, Naiara Rodr�guez-Ezpeleta2, Igaratza Fraile2 Haritz Arrizabalaga2
1 Marine and Freshwater Research Centre, Galway Mayo Institute of Technology, Dublin road, Galway, Ireland, H91 T8NW
2AZTI, Marine Research Division, Txatxarramendi ugartea z/g, Sukarrieta 48395 Bizkaia, Spain
*Corresponding author: deirdre.brophy@gmit.ie
sample.id	population	d13C	d18O	RAD_213	RAD_35	RAD_2	RAD_26
FMAP-MA-L-100	Med	-7.68	-0.8	GG	CC	AG	GG
FMAP-MA-L-101	Med	-7.2	-0.77	GG	CC	GG	GG
FMAP-MA-L-102	Med	-8.75	-0.94	GG	CC	AG	GG
FMAP-MA-L-103	Med	-8.32	-0.8	GG	CC	GG	GG
FMAP-MA-L-104	Med	-8.12	-0.76	GG	CC	GG	CG
FMAP-MA-L-105	Med	-7.77	-0.81	GG	CC	GG	GG
FMAP-MA-L-106	Med	-7.77	-0.86	GG	CC	GG	CC
FMAP-MA-L-109	Med	-7.27	-0.97	GG	CC	GG	CC
FMAP-MA-L-110	Med	-7.9	-0.95	GG	CC	GG	CG
FMAP-MA-L-111	Med	-7.59	-0.56	GG	TC	GG	GG
FMAP-MA-L-113	Med	-8.03	-0.73	GG	CC	GG	CG
FMAP-MA-L-114	Med	-7.25	-0.72	GG	NA	GG	CG
FMAP-MA-L-115	Med	-7.85	-0.64	GG	CC	GG	GG
FMAP-MA-L-116	Med	-7.9	-0.93	GG	CC	GG	GG
FMAP-MA-L-117	Med	-8	-0.51	AG	CC	GG	GG
FMAP-MA-L-119	Med	-8.7	-0.89	GG	CC	GG	CG
FMAP-MA-L-120	Med	-7.6	-0.69	GG	CC	GG	CG
FMAP-MA-L-121	Med	-8.18	-0.52	GG	CC	AG	GG
FMAP-MA-L-122	Med	-8.21	-0.69	GG	CC	GG	CG
FMAP-MA-L-123	Med	-8.02	-0.76	GG	CC	GG	GG
FMAP-MA-L-124	Med	-8.84	-1.19	GG	TC	GG	GG
FMAP-MA-L-125	Med	-8.02	-1	GG	CC	GG	CG
FMAP-MA-L-127	Med	-8.31	-0.8	GG	CC	AG	GG
FMAP-MA-L-128	Med	-7.67	-0.83	GG	CC	GG	CC
FMAP-MA-L-129	Med	-8.06	-0.91	AG	CC	GG	GG
FMAP-MA-L-130	Med	-7.68	-0.67	GG	CC	GG	GG
FMAP-MA-L-131	Med	-8.42	-0.88	GG	CC	AG	CG
FMAP-MA-L-132	Med	-7.85	-0.78	GG	CC	GG	GG
FMAP-MA-L-133	Med	-7.3	-0.63	GG	CC	GG	CG
FMAP-MA-L-134	Med	-7.54	-0.76	GG	CC	GG	CG
FMAP-MA-L-135	Med	-8.22	-0.73	GG	CC	GG	GG
FMAP-MA-L-136	Med	-8.33	-0.59	GG	CC	GG	GG
FMAP-MA-L-137	Med	-7.89	-0.88	GG	CC	AG	GG
FMAP-MA-L-138	Med	-7.55	-0.81	GG	CC	GG	GG
FMAP-MA-L-140	Med	-8.25	-0.79	GG	CC	GG	CG
FMAP-MA-L-141	Med	-7.62	-0.41	GG	CC	GG	CG
FMAP-MA-L-142	Med	-7.5	-0.64	GG	CC	AG	GG
FMAP-MA-L-143	Med	-8.6	-0.99	GG	CC	GG	GG
FMAP-MA-L-144	Med	-8.41	-0.99	GG	CC	GG	CG
FMAP-MA-L-146	Med	-7.99	-0.89	GG	CC	GG	CG
FMAP-MA-L-149	Med	-8.57	-0.72	GG	CC	GG	CG
FMAP-MA-L-150	Med	-8.09	-1.06	GG	TC	GG	GG
FMAP-MA-L-151	Med	-7.53	-0.55	AG	CC	GG	GG
FMAP-MA-L-152	Med	-8.06	-0.55	GG	NA	AG	GG
FMAP-MA-L-153	Med	-7.88	-0.73	GG	CC	AG	CG
FMAP-MA-L-154	Med	-7.82	-0.82	GG	CC	GG	GG
FMAP-MA-L-155	Med	-8.35	-0.74	GG	CC	AG	GG
FMAP-MA-L-156	Med	-7.77	-0.36	GG	CC	GG	CG
FMAP-MA-L-158	Med	-7.88	-0.48	GG	CC	GG	GG
FMAP-MA-L-159	Med	-8.44	-0.57	GG	CC	AG	GG
FMAP-MA-L-161	Med	-8.52	-0.92	GG	CC	AG	CG
FMAP-MA-L-162	Med	-7.93	-0.59	GG	CC	GG	GG
FMAP-MA-L-163	Med	-8.43	-0.88	GG	CC	GG	CG
FMAP-MA-L-164	Med	-8.03	-0.77	GG	CC	GG	GG
FMAP-MA-L-165	Med	-8.27	-0.67	GG	CC	GG	GG
FMAP-MA-L-166	Med	-8.37	-0.62	GG	CC	GG	GG
FMAP-MA-L-167	Med	-7.86	-0.62	GG	CC	GG	GG
FMAP-MA-L-169	Med	-7.55	-0.74	GG	CC	GG	GG
FMAP-SY-L-148	Med	-7.78	-0.37	GG	CC	AA	CG
FMAP-SY-L-150	Med	-8.67	-0.56	GG	CC	GG	GG
FMAP-SY-L-153	Med	-8.04	-0.92	GG	CC	GG	CG
FMAP-SY-L-156	Med	-8.46	-0.6	GG	CC	GG	CG
FMAP-SY-L-158	Med	-8.24	-0.52	GG	CC	GG	GG
FMAP-SY-L-159	Med	-8.38	-0.53	GG	CC	GG	GG
FMAP-SY-L-160	Med	-7.76	-0.41	GG	CC	GG	CG
FMAP-SY-L-161	Med	-8.56	-0.77	GG	CC	GG	CC
FMAP-SY-L-162	Med	-8.93	-0.67	GG	CC	AG	GG
FMAP-SY-L-163	Med	-8.08	-0.27	GG	CC	GG	CG
FMAP-SY-L-164	Med	-7.99	-0.46	GG	CC	GG	CG
ISTA-LS-L-158	Med	-7.3	-0.31	GG	CC	GG	CG
ISTA-LS-L-159	Med	-7.51	-0.3	GG	CC	GG	CG
ISTA-LS-L-161	Med	-7.58	-0.24	GG	CC	AG	CC
ISTA-LS-L-163	Med	-7.57	-0.3	GG	CC	GG	CG
ISTA-LS-L-168	Med	-7.51	-0.35	GG	CC	GG	GG
ISTA-LS-L-173	Med	-7.92	-0.24	GG	CC	AA	CG
ISTA-LS-L-176	Med	-7.09	-0.25	GG	CC	AG	CG
ISTA-LS-L-177	Med	-7.75	-0.34	GG	CC	GG	GG
ISTA-LS-L-179	Med	-7.62	-0.33	GG	CC	GG	GG
ISTA-LS-L-181	Med	-8.07	-0.44	GG	CC	GG	GG
ISTA-LS-L-183	Med	-7.75	-0.48	GG	CC	GG	GG
ISTA-LS-L-185	Med	-7.9	-0.43	GG	CC	AG	GG
ISTA-LS-L-188	Med	-7.53	-0.75	GG	CC	GG	CG
ISTA-LS-L-189	Med	-7.31	-0.36	GG	CC	AG	CG
ISTA-LS-L-191	Med	-8.94	-1.09	GG	CC	GG	CG
ISTA-LS-L-192	Med	-7.72	-0.75	GG	CC	NA	CG
ISTA-LS-L-194	Med	-7.71	-1.03	GG	CC	GG	CC
ISTA-LS-L-196	Med	-7.72	-0.49	GG	CC	GG	CG
ISTA-LS-L-197	Med	-7.66	-0.65	GG	CC	GG	GG
ISTA-LS-L-202	Med	-7.87	-0.66	GG	CC	GG	GG
NOAA-GM-L-103	GOM	-8.041712989	-1.759653005	AG	CC	AG	CG
NOAA-GM-L-104	GOM	-8.563668428	-1.178175293	GG	CC	AG	GG
NOAA-GM-L-105	GOM	-8.176128651	-1.45586433	AG	TT	AG	CG
NOAA-GM-L-111	GOM	-8.358054276	-1.584852739	GG	CC	AG	CG
NOAA-GM-L-123	GOM	-7.967299511	-1.618169315	AG	TC	AA	CC
NOAA-GM-L-124	GOM	-8.942843774	-1.556695044	AG	CC	AG	CG
NOAA-GM-L-128	GOM	-8.475260573	-1.885077266	AG	CC	AG	GG
NOAA-GM-L-13	GOM	-9.042668163	-1.535191653	AG	CC	GG	CG
NOAA-GM-L-132	GOM	-8.625759387	-1.54122822	AG	TC	GG	CC
NOAA-GM-L-135	GOM	-8.826286941	-1.68304042	GG	CC	AG	CG
NOAA-GM-L-136	GOM	-8.920887344	-1.568341562	GG	TC	GG	CG
NOAA-GM-L-137	GOM	-9.391630682	-1.87695831	GG	TC	GG	CG
NOAA-GM-L-14	GOM	-7.753955088	-1.249280993	GG	TC	GG	GG
NOAA-GM-L-141	GOM	-8.896231473	-1.712819371	AG	CC	AG	CG
NOAA-GM-L-142	GOM	-8.334056204	-1.477875564	AA	CC	AG	CG
NOAA-GM-L-145	GOM	-8.647303495	-1.758799984	GG	TC	GG	CG
NOAA-GM-L-149	GOM	-8.24210021	-1.696058805	AA	CC	AG	CC
NOAA-GM-L-150	GOM	-8.32130185	-1.713278243	GG	TC	GG	CC
NOAA-GM-L-162	GOM	-7.735711804	-1.657927569	GG	CC	AA	CC
NOAA-GM-L-163	GOM	-8.475377519	-1.591940336	GG	NA	GG	CC
NOAA-GM-L-172	GOM	-8.211171003	-1.11579769	AG	CC	GG	CG
NOAA-GM-L-177	GOM	-7.807832275	-1.517818551	AG	TC	AG	CG
NOAA-GM-L-178	GOM	-7.102731973	-0.910702305	AG	TT	GG	CG
NOAA-GM-L-22	GOM	-8.500259899	-1.545790405	GG	TT	AG	CG
NOAA-GM-L-24	GOM	-9.149442221	-1.71023505	AG	CC	GG	CC
NOAA-GM-L-3	GOM	-8.775082165	-1.11276358	AG	TC	GG	CG
NOAA-GM-L-36	GOM	-8.264238355	-1.729873556	AG	TC	GG	CC
NOAA-GM-L-38	GOM	-8.489889495	-0.876482918	AG	CC	AG	CG
NOAA-GM-L-4	GOM	-8.331425852	-1.214514908	GG	TC	GG	CG
NOAA-GM-L-42	GOM	-8.734625756	-1.791803498	AG	TC	AG	CC
NOAA-GM-L-45	GOM	-7.988552913	-1.422276887	AA	TT	AA	CG
NOAA-GM-L-48	GOM	-8.647455496	-1.584435548	AG	TC	GG	CC
NOAA-GM-L-49	GOM	-8.04465883	-1.498934745	GG	TC	GG	CC
NOAA-GM-L-50	GOM	-8.271257804	-0.590451623	GG	CC	GG	GG
NOAA-GM-L-55	GOM	-8.291421982	-1.506447178	AG	TT	GG	CC
NOAA-GM-L-8	GOM	-8.646150169	-1.36491038	AG	CC	AG	CC
NOAA-GM-L-82	GOM	-7.906618041	-1.541711907	GG	TT	AG	GG
NOAA-GM-L-83	GOM	-8.640851666	-1.997689995	AG	TC	AG	CG
NOAA-GM-L-84	GOM	-9.121708615	-1.748089526	AG	CC	AG	CC
NOAA-GM-L-85	GOM	-8.465382817	-1.731202922	GG	CC	GG	CG
NOAA-GM-L-86	GOM	-8.517304181	-1.481383542	AG	CC	AG	CG
NOAA-GM-L-88	GOM	-8.484910963	-1.38347289	AG	TT	AA	CG
NOAA-GM-L-89	GOM	-7.808985226	-1.201766168	GG	CC	AG	CG
NOAA-GM-L-90	GOM	-8.631106341	-1.683668948	AG	CC	AG	CG
NOAA-GM-L-92	GOM	-8.371582844	-1.292380347	GG	TC	AG	CG
UNIC-SA-L-101	Med	-8.22	-0.59	GG	TC	GG	GG
UNIC-SA-L-140	Med	-9.12	-0.8	GG	CC	GG	CG
UNIC-SA-L-67	Med	-7.44	-0.77	GG	CC	GG	CC
UNIC-SA-L-69	Med	-7.04	-0.58	GG	CC	GG	CG
UNIC-SA-L-72	Med	-8.23	-0.98	GG	CC	NA	CG
UNIC-SA-L-73	Med	-9.03	-0.9	GG	CC	AG	CG
UNIC-SA-L-76	Med	-7.45	-1.04	GG	TC	GG	CC
UNIC-SA-L-79	Med	-7.6	-1.13	GG	CC	GG	CG
UNIC-SA-L-83	Med	-8.01	-0.82	GG	CC	GG	CG
UNIC-SA-L-86	Med	-7.39	-0.64	GG	CC	GG	GG
UNIC-SA-L-88	Med	-7.98	-0.57	GG	CC	GG	CG
UNIC-SA-L-89	Med	-7.9	-0.56	GG	CC	GG	CC
UNIC-SA-L-92	Med	-7.64	-0.43	GG	CC	GG	CG
UNIC-SA-L-93	Med	-7.78	-0.71	GG	CC	GG	CG
UNIC-SA-L-97	Med	-7.94	-0.48	GG	CC	GG	CG
UNIM-TY-L-2	Med	-8.62	-0.87	GG	CC	GG	CG
